# Supplementary material for: Influenza Virus-like Particle-Based Hybrid Vaccine Containing RBD Induces Immunity against Influenza and SARS-CoV-2 Viruses
Source: Vaccines (Basel). 2022 Jun 14;10(6):944. doi: 10.3390/vaccines10060944 (PMC9230705; doi:10.3390/vaccines10060944)
Supplement: Supplementary file 1 [file vaccines-10-00944-s001.zip]

Archive with 1 entries (1 files):
- vaccines-1736201-supplementary.pptx
